# Supplementary material for: Extended Toxicity, Genotoxicity, and Mutagenicity of Combination of pBudK-coVEGF-coANG and pBudK-coGDNF Plasmids in Preclinical Trials
Source: Biomedicines. 2025 May 18;13(5):1223. doi: 10.3390/biomedicines13051223 (PMC12109478; doi:10.3390/biomedicines13051223)
Supplement: Supplementary file 1 [file biomedicines-13-01223-s001.zip]

Archive with 1 entries (1 files):
- biomedicines-3572539-supplementary.pdf
